# Supplementary material for: Near vision data and near correction requirements from community eye health programmes in nine countries
Source: Eye (Lond). 2024 Jan 22;38(11):2150–5. doi: 10.1038/s41433-023-02910-4 (PMC11269744; doi:10.1038/s41433-023-02910-4)
Supplement: Supplementary file 3 — Supplemental Table 1 [file 41433_2023_2910_MOESM3_ESM.xlsx]

## Sheet: Supplementary Table 1
	South Asia			Sub Saharan Africa
Age groups	NVI @ Screening	CI lower bound	CI upper bound	NVI @ Screening	CI lower bound	CI upper bound
35-40	0.105713	0.0970103	0.114416	0.164341	0.135719	0.192963
40-45	0.210144	0.206069	0.214219	0.246805	0.242882	0.250728
45-50	0.200194	0.195738	0.204649	0.365472	0.360532	0.370411
50-55	0.175122	0.170068	0.180176	0.415258	0.409998	0.420518
55-60	0.124958	0.119653	0.130263	0.422632	0.415613	0.429652
60-65	0.165413	0.157752	0.173073	0.442775	0.435388	0.450162
over 65	0.0796416	0.0747854	0.0844978	0.387771	0.381202	0.394341
